# Supplementary material for: Common Structural Pattern for Flecainide Binding in Atrial-Selective Kv1.5 and Nav1.5 Channels: A Computational Approach
Source: Pharmaceutics. 2022 Jun 27;14(7):1356. doi: 10.3390/pharmaceutics14071356 (PMC9318806; doi:10.3390/pharmaceutics14071356)
Supplement: Supplementary file 1 [file pharmaceutics-14-01356-s001.zip]

Archive with 1 entries (1 files):
- pharmaceutics-1748843-supplementary.pdf
